# Supplementary material for: Multi-gene analysis of the Russula crown clade (Russulales, Basidiomycota) revealed six new species and Alboflavinae subsect. nov. from Fagaceae forests in China
Source: Front Plant Sci. 2024 Oct 7;15:1454035. doi: 10.3389/fpls.2024.1454035 (PMC11494609; doi:10.3389/fpls.2024.1454035)
Supplement: Supplementary Table 2 — Species information and GenBank accession numbers of the DNA sequences in the multi-gene phylogenetic analyses of the Russula crown clade. [file Table2.xlsx]

## Sheet: Sheet1
Taxon	Voucher	nrLSU	mtSSU	rpb1	rpb2	tef1-α	Location	Reference
Russula abbottabadensis	LAH 310071	MN518356	MG386719	NA	MG386737	MZ364137	Pakistan	Caboň et al. (2019); Crous et al. (2021); Kiran et al. (2021)
Russula abbottabadensis	FH 00304558	MN518355	MG386721	NA	MG386738	MZ364138	Pakistan	Caboň et al. (2019); Crous et al. (2021); Kiran et al. (2021)
Russula abietiphila	HCCN 14799	NA	MN161157	NA	MN380509	NA	South Korea: Gangwon-do	Adamčík et al. (2019)
Russula aff. fucosa	PC 0124749	KU237457	KU237301	KU237608	KU237743	KU237892	Canada	Buyck et al. (2018)
Russula alboflava	HBAU 15267 Holotype	OR244219	OR248524	NA	NA	OR260382	China: Hunnan	This study
Russula alboflava	HBAU 15283	NA	OR248525	NA	NA	NA	China: Hunnan	This study
Russula alboflava	HBAU 15294	OR244220	OR248526	NA	OR260361	OR260383	China: Hunnan	This study
Russula amara	PC 0124745	KU237524	KU237370	KU237674	KU237810	KU237954	France	Buyck et al. (2018)
Russula amethystina	PC 0124706	KU237521	KU237367	KU237671	KU237807	KU237951	Slovakia	Buyck et al. (2018)
Russula atropurpurea	PC 0124676	KU237550	KU237396	KU237696	KU237836	KU237979	Slovakia	Buyck et al. (2018)
Russula ayubiana	LAH 35438	MZ358816	MZ364121	NA	MZ364131	MZ364139	Pakistan	Kiran et al. (2021)
Russula ayubiana	LAH 35439	MZ358817	MZ364122	NA	MZ364132	MZ364140	Pakistan	Kiran et al. (2021)
Russula badia	PC0124709	KU237571	KU237419	KU237715	KU237857	KU237999	Slovakia	Buyck et al. (2018)
Russula burlinghamiae	PC 0124746	KU237540	KU237386	KU237689	KU237826	KU237970	USA	Buyck et al. (2018)
Russula carminipes	PC 0124681	KU237523	KU237369	KU237673	KU237809	KU237953	Slovakia	Buyck et al. (2018)
Russula carpini	PC 0124691	KU237543	KU237389	KU237691	KU237829	KU237973	Slovakia	Buyck et al. (2018)
Russula cavipes	PC 0124703	KU237554	KU237400	KU237698	KU237840	KU237983	Slovakia	Buyck et al. (2018)
Russula cessans	TU101805	KX812883	NA	NA	KX813664	NA	Estonia	Bazzicalupo et al. (2017)
Russula cessans	PC Bart Buyck 07.219	JN940595	NA	JN987901	JN993601	NA	Slovakia	Schoch et al. (2012)
Russula cf. decipiens	PC 0124657	KU237482	KU237326	KU237631	KU237768	KU237911	Mexico	Buyck et al. (2018)
Russula cf. aurantioflammans	PC 0124747	KU237488	KU237332	KU237637	KU237774	KU237917	Canada	Buyck et al. (2018)
Russula cf. katarinae	PC 0124786	KU237460	KU237304	KU237611	KU237746	KU237895	Canada	Buyck et al. (2018)
Russula cf. olivacea	CFSZ 19662	OR244221	OR248527	OR260340	OR260362	OR260384	China: Inner Mongolia	This study
Russula cf. prunicolor	CFSZ 18802	OR244222	OR248528	OR260341	NA	NA	China: Inner Mongolia	This study
Russula cf. velenovskyi	HBAU 15888	OR244223	OR248529	OR260342	NA	OR260385	China: Inner Mongolia	This study
Russula cf. xerampelina	PC 0124795	KU237576	KU237424	KU237720	KU237862	KU238004	USA	Buyck et al. (2018)
Russula changbaiensis	HMAS262355	KX441304	KX441551	KX441798	KX442045	MF893389	China: Jilin	NA
Russula chrysantha	CFSZ 12240	OR244224	OR248530	OR260343	NA	OR260386	China: Inner Mongolia	This study
Russula chrysantha	CFSZ 19655	OR244225	OR248531	OR260344	OR260363	OR260387	China: Inner Mongolia	This study
Russula chrysantha	HBAU 15519	OR244226	OR248532	NA	NA	OR260388	China: Hebei	This study
Russula chrysantha	CFSZ 21012	OR244227	OR248533	NA	NA	OR260389	China: Inner Mongolia	This study
Russula citrinolutea sp. ined.	PC 0124664	KU237459	KU237303	KU237610	KU237745	KU237894	Canada	Buyck et al. (2018)
Russula claroflava	GENT FH12-212	KT933858	NA	KT957369	KT933929	NA	Germany: Hildesheim	Looney et al. (2016)
Russula coronaspora	GDGM 79711	MN839580	MN839630	MT085562	MT085657	MT085600	China: Guangdong	Song et al. (2021)
Russula cremeoavellanea	SAV F-2125	NA	KY471586	NA	KY616688	NA	Estonia: Saarema	Caboň et al. (2017)
Russula cuprea	GENT FH-12-250	KT933871	NA	KT957381	KT933942	NA	Germany: Rudigsdorf	Looney et al. (2016)
Russula cuprea	SAV HK12050	NA	KY471620	NA	KY616721	NA	Sweden Gotland	Caboň et al. (2017)
Russula cuprea	GENT 2010 BT168	MZ358818	MG386731	NA	MG386751	NA	Germany: Thuringia	Caboň et al. (2019)
Russula cuprea	PC 0124787	KU237555	KU237401	KU237699	KU237841	KU237984	Slovakia	Buyck et al. (2018)
Russula curtipes	GENT FH12206	KT933856	NA	KT957367	KT933927	NA	Germany: Hildesheim	Looney et al. (2016)
Russula decipiens	PC 0142528	KU237569	KU237417	KU237713	KU237855	KU237997	Slovakia	Buyck et al. (2018)
Russula decolorans	PC 0124708	KU237541	KU237387	KU237735	KU237827	KU237971	Slovakia	Buyck et al. (2018)
Russula decolorans	GENT FH12196	KT933853	NA	KT957364	KT933924	NA	Germany: Ilmenau	Looney et al. (2016)
Russula decolorans	SAV F-3131	NA	KY471597	NA	KY616698	NA	Slovakia: W Carpathians	Caboň et al. (2017)
Russula decolorans	TU 101755	KX812881	NA	NA	KX813662	NA	Estonia	Bazzicalupo et al. (2017)
Russula dryadicola	UPS at2004140	MN518358	MZ364125	NA	MG386747	MZ364143	Sweden: Uppsala	Kiran et al. (2021)
Russula dryadicola	TURA 152390	MZ358820	MG386729	NA	MG386746	MZ364142	Finland: Etela-Hame	Kiran et al. (2021)
Russula dryadicola	TURA 151632	MN518357	MG386728	NA	MG386745	MZ364141	Finland: Lapland	Kiran et al. (2021)
Russula dryadicola	IB 2002/0432	MZ358819	MG386722	NA	MG386739	NA	Italy	Kiran et al. (2021)
Russula emetica	PC 0124799	KU237578	KU237426	KU237721	KU237864	NA	France	Buyck et al. (2018)
Russula favrei	SAV F-4234	NA	KY471614	NA	KY616715	NA	Poland: W Carpathians	Caboň et al. (2017)
Russula fellea	PC 0124696	KU237507	KU237352	KU237656	KU237793	KU237936	Slovakia	Buyck et al. (2018)
Russula firmula	SAV HK14300c	NA	KY471622	NA	KY616723	NA	Sweden: Angermanland	Caboň et al. (2017)
Russula firmula	SAV F-4454	NA	KY471616	NA	KY616717	NA	Poland: W Carpathians	Caboň et al. (2017)
Russula firmula	SAV F-20027	NA	KY471615	NA	KY616716	NA	Romania: Apuseny Mts	Caboň et al. (2017)
Russula flavobrunnescens	TLXM AK5024	NA	MN161173	NA	MN380530	NA	Mexico: Chiapas	Adamčík et al. (2019)
Russula font-queri	GENT FH-12223	KT933864	NA	KT957374	KT933935	NA	Germany: Rudigsdorf	Looney et al. (2016)
Russula fulvograminea	HMAS 252626	KX441283	KX441530	NA	NA	MF893368	China: Jilin	NA
Russula fulvograminea	HBAU 15885	OR244228	OR248534	NA	NA	OR260390	China: Inner Mongolia	This study
Russula fulvograminea	HBAU 15886 Holotype	OR244229	OR248535	OR260345	NA	OR260391	China: Hebei	This study
Russula gigasperma	PC 0124695	KU237501	KU237346	KU237650	KU237787	KU237931	Slovakia	Buyck et al. (2018)
Russula globispora	PC 0124689	KU237499	KU237344	KU237648	KU237785	KU237929	Slovakia	Buyck et al. (2018)
Russula globispora	GENT FH-2007-BT121	MG944274	MG386726	NA	MG386743	MZ364145	Germany: Thuringia	Kiran et al. (2021)
Russula gracillima	CFSZ 12238	OQ077097	OQ091746	OQ102134	OQ102115	OQ102083	China: Inner Mongolia	Li et al. (2023)
Russula heilongjiangensis	CFSZ 11230	NA	OR248536	NA	NA	OR260392	China: Inner Mongolia	This study
Russula heilongjiangensis	CFSZ 23870	OR244230	OR248537	OR260346	OR260365	NA	China: Inner Mongolia	This study
Russula integra	PC 0124682	KU237513	KU237359	KU237663	KU237799	KU237943	Slovakia	Buyck et al. (2018)
Russula integra	GENT FH12-172	KT933845	NA	KT957356	KT933916	NA	Germany: Erfurt	Looney et al. (2016)
Russula integriformis	TU 101900	KX812893	NA	NA	KX813674	NA	Estonia	Bazzicalupo et al. (2017)
Russula laeta	PC 0124692	KU237514	KU237360	KU237664	KU237800	KU237944	Slovakia	Buyck et al. (2018)
Russula laeta	SAV F-3949	NA	KY471600	NA	KY616709	NA	Slovakia: W Carpathians	Caboň et al. (2017)
Russula laricina	PC0124792	KU237560	KU237408	KU237704	KU237846	KU237991	Italy	Buyck et al. (2018)
Russula liyui	CFSZ 19480	OR244231	OR248538	OR260347	OR260364	NA	China:Inner Mongolia	This study
Russula liyui	HBAU 15881	OR244232	OR248539	OR260348	NA	OR260393	China: Hebei	This study
Russula liyui	CFSZ 4275	OR244233	OR248540	NA	NA	NA	China: Inner Mongolia	This study
Russula liyui	CFSZ 12885 Holotype	NA	OR248541	NA	OR260366	OR260394	China: Inner Mongolia	This study
Russula liyui	HBAU 15520	OR244234	OR248542	NA	NA	OR260395	China: Hebei	This study
Russula liyui	HBAU 15541	OR244235	OR248543	OR260349	NA	OR260396	China: Hebei	This study
Russula lutea	UBC F30298	KX812868	NA	NA	KX813651	NA	Canada	Bazzicalupo et al. (2017)
Russula lutescens	CFSZ 19634	OR244236	OR248544	OR260350	OR260367	OR260397	China: Inner Mongolia	This study
Russula lutescens	CFSZ 19664 Holotype	OR244237	OR248545	OR260351	OR260368	OR260398	China: Inner Mongolia	This study
Russula lutescens	CFSZ 20035	OR244238	OR248546	OR260352	OR260369	NA	China: Inner Mongolia	This study
Russula maculata	GENT 2011 BT005	MG944278	MG944264	NA	MG386748	NA	Germany: Thuringia	Kiran et al. (2021)
Russula maculata	SAV F-933	MG944275	MG944262	NA	MZ364135	NA	Slovakia: Cerova vrchovina hills	Kiran et al. (2021)
Russula maculata	SAV F-2130	MG944277	MG944263	NA	MG944253	NA	Estonia: Saarnaki island	Kiran et al. (2021)
Russula madrensis	TLXM AK3422	NA	MN161182	NA	MN380520	NA	Mexico: Chihuahua	Adamčík et al. (2019)
Russula mansehraensis	HUP-SUR180	MG944280	MG944266	NA	MG944255	NA	Pakistan: Khyber Pakhtunkhwa	Kiran et al. (2021)
Russula mansehraensis	HUP SUR 803	NA	MG944267	NA	MG944256	NA	Pakistan: Khyber Pakhtunkhwa	Kiran et al. (2021)
Russula mattiroloana	BCN JMV800714	MK105724	NA	NA	MK102759	NA	Poland: W Carpathians	Vidal et al. (2019)
Russula mattiroloana	BCN JMV800644	MK105722	NA	NA	MK102758	NA	Greece: Thessaly	Vidal et al. (2019)
Russula melliolens	PC 0124740	KU237545	KU237391	KU237692	KU237831	KU237975	Slovakia	Buyck et al. (2018)
Russula melliolens	SAV F-4201	NA	KY471611	NA	KY616712	NA	Slovakia: W Carpathians	Caboň et al. (2017)
Russula minor	GDGM 79686	MK881964	MK882091	MT085496	MK880691	MT085599	China: Guangdong	Song et al. (2021)
Russula miyunensis	BJTC Z1357	NA	OP135984	NA	OP156826	OP156837	China: Beijing	Zhou et al. (2022)
Russula miyunensis	BJTC Z1355	OP133232	OP135985	NA	OP156827	NA	China: Beijing	Zhou et al. (2022)
Russula nauseosa	PC0124698	KU237572	KU237420	KU237716	KU237858	KU238000	Slovakia	Buyck et al. (2018)
Russula nauseosa	GENT FH12173	KT933846	NA	KT957357	KT933917	NA	Germany: Erfurt	Looney et al. (2016)
Russula nitida	GENT FH12-218	KT933862	NA	NA	KT933933	NA	Germany: Hildesheim	Looney et al. (2016)
Russula nothofagineae sp. ined.	PC 0142409	KU237584	KU237432	KU237725	KU237869	KU238011	New Caledonia	Buyck et al. (2018)
Russula nothofagineae sp. ined.	PC 0142410	KU237585	KU237433	KU237726	KU237870	KU238012	New Caledonia	Buyck et al. (2018)
Russula nuoljae	CFSZ 12926	OR244239	OR248547	NA	OR260370	NA	China: Inner Mongolia	This study
Russula nuoljae	CFSZ 18149	OR244240	OR248548	NA	OR260371	NA	China: Inner Mongolia	This study
Russula obscurosordida sp. ined.	PC 0124751	KU237575	KU237423	KU237719	KU237861	KU238003	Canada	Buyck et al. (2018)
Russula odorata	PC 0124739	KU237518	KU237364	KU237668	KU237804	KU237948	Slovakia	Buyck et al. (2018)
Russula olivacea	PC 0124687	KU237492	KU237336	KU237640	KU237778	NA	Slovakia	Buyck et al. (2018)
Russula olivacea	SAV F-3943	NA	KY471608	NA	KY616708	NA	Slovakia: W Carpathians	Caboň et al. (2017)
Russula olivascens	PC 0124768	KU237522	KU237368	KU237672	KU237808	KU237952	Italy	Buyck et al. (2018)
Russula paludosa	PC 0142538	KU237505	KU237350	KU237654	KU237791	KU237935	Slovakia	Buyck et al. (2018)
Russula paraxerampelina	CFSZ 20782	OR244241	OR248549	OR260353	OR260373	OR260399	China: Inner Mongolia	This study
Russula paraxerampelina	CFSZ 21050 Holotype	OR244242	OR248550	OR260354	OR260374	OR260400	China: Inner Mongolia	This study
Russula paraxerampelina	CFSZ 21512	OR244243	OR248551	OR260355	OR260375	OR260401	China: Inner Mongolia	This study
Russula paraxerampelina	CFSZ 10893	OR244244	OR248552	OR260356	OR260376	OR260402	China: Inner Mongolia	This study
Russula paraxerampelina	CFSZ 10912	OR244245	OR248553	NA	OR260377	OR260403	China: Inner Mongolia	This study
Russula paraxerampelina	CFSZ 3848	OR244246	OR248554	NA	NA	OR260404	China: Inner Mongolia	This study
Russula paraxerampelina	CFSZ 21181	OR244247	OR248555	NA	NA	OR260405	China: Inner Mongolia	This study
Russula pelargonia	PC 0124675	KU237570	KU237418	KU237714	KU237856	KU237998	Slovakia	Buyck et al. (2018)
Russula persicina	PC 0124693	KU237494	KU237338	KU237642	KU237780	KU237923	Slovakia	Buyck et al. (2018)
Russula plana	BJTC Z1398	OP133233	OP135986	NA	OP156828	OP156838	China: Beijing	Zhou et al. (2022)
Russula plana	BJTC T2101	OP265903	OP265901	NA	OP267556	OP267558	China: Beijing	Zhou et al. (2022)
Russula prunicolor	CFSZ 19604 Holotype	OR244248	OR248556	OR260357	OR260378	OR260406	China: Inner Mongolia	This study
Russula prunicolor	CFSZ 3187	OR244249	OR248557	NA	NA	OR260407	China: Inner Mongolia	This study
Russula puellaris	PC 0124705	KU237515	KU237361	KU237665	KU237801	KU237945	Slovakia	Buyck et al. (2018)
Russula purpureogracilis	GENT FH12-055	NA	MN161186	NA	MN380522	NA	Thailand: Mae Teang	Adamčík et al. (2019)
Russula pusilla	TN BPL267	KT933828	NA	KT957340	NA	NA	USA: Tennessee	Looney et al. (2016)
Russula quercilicis	SAV F-4889	NA	KY582728	NA	KY616725	NA	Italy: Marsiliana	Caboň et al. (2017)
Russula quercina	HBAU 15887	OR244253	OR248558	NA	OR260372	OR260408	China: Hebei	This study
Russula quercus-floribundae	LAH 36219	MN513043	MN053397	NA	MN053389	MZ364152	Pakistan	Kiran et al. (2021)
Russula quercus-floribundae	LAH 36220	MN513044	MN053396	NA	MN053390	MZ364153	Pakistan	Kiran et al. (2021)
Russula raoultii	PC 0124770	KU237551	KU237397	KU237697	KU237837	KU237980	Italy	Buyck et al. (2018)
Russula risigallina	MSCH2017100106	NA	NA	MT085555	NA	MT085594	China	Zhou et al. (2020)
Russula risigallina	UE03.07.2003-08	DQ422022	NA	NA	DQ421961	NA	Europe	Eberhardt (2002)
Russula roseipes	TU 101806	KX812884	NA	NA	KX813665	NA	Estonia	Bazzicalupo et al. (2017)
Russula sanguinaria	PC 0124707	KU237503	KU237348	KU237652	KU237789	KU237933	Slovakia	Buyck et al. (2018)
Russula seperina	SAV F-3156	MN130130	MN161191	NA	MN380527	NA	Slovakia: Tríbeč	Adamčík et al. (2019)
Russula sichuanensis	HMAS 268888	KX441372	KX441619	KX441866	KX442113	MF893457	China: Gansu	Li et al. (2018b)
Russula sinoparva	BJTC C540	OP133234	OP135987	NA	OP156829	OP156839	China: Beijing	Zhou et al. (2022)
Russula sinoparva	BJTC Z441	OP133235	OP135988	NA	NA	OP156840	China: Beijing	Zhou et al. (2022)
Russula solaris	PC0124697	KU237549	KU237395	KU237695	KU237835	KU237978	Slovakia	Buyck et al. (2018)
Russula subrubens	CFSZ 12356	OR244250	OR248559	OR260358	OR260379	OR260409	China: Inner Mongolia	This study
Russula subrubens	CFSZ 12930	OR244251	OR248560	OR260359	OR260380	OR260410	China: Inner Mongolia	This study
Russula subrubens	CFSZ 12952	OR244252	OR248561	OR260360	OR260381	OR260411	China: Inner Mongolia	This study
Russula subversatilis	BJTC C653	OP133238	OP135992	NA	OP156832	OP156844	China: Beijing	Zhou et al. (2022)
Russula subversatilis	BJTC T2001	OP265904	OP265902	NA	OP267557	OP267559	China: Beijing	Zhou et al. (2022)
Russula tengii	HMAS 262728	NA	MG386734	NA	MG386754	MZ364154	China: Xizang	Kiran et al. (2021)
Russula tengii	HMAS 264837	MN518360	MG386733	NA	MG386753	NA	China: Xizang	Kiran et al. (2021)
Russula tinctipes	SAV F-2494	NA	KY471590	NA	KY616692	NA	Slovakia: W Carpathians	Caboň et al. (2017)
Russula tlaxcalae ined	PC 0124750	KU237463	KU237307	KU237614	KU237749	KU237897	Mexico	Buyck et al. (2018)
Russula turci	PC 0124710	KU237520	KU237366	KU237670	KU237806	KU237950	Slovakia	Buyck et al. (2018)
Russula velenovskyi	TU 101695	NA	NA	NA	KX813653	NA	Estonia	Bazzicalupo et al. (2017)
Russula velenovskyi	SAV F-2921	NA	KY471593	NA	KY616695	NA	Slovakia: W Carpathians	Caboň et al. (2017)
Russula versicolor	PC 0124699	KU237573	KU237421	KU237717	KU237859	KU238001	Slovakia	Buyck et al. (2018)
Russula vidalii	JMV20160517-1	MK105739	NA	NA	MK102769	NA	Spain: Catalonia	Vidal et al. (2019)
Russula vinaceodora	AH46374	MK105740	NA	NA	MK102770	NA	Spain: Andalusia	Vidal et al. (2019)
Russula vinosa	UPS F124791	KX812900	NA	NA	KX813680	NA	Sweden	Bazzicalupo et al. (2017)
Russula vinosobrunneola	HMAS 281138	MG786569	MG792320	NA	NA	MG812157	China: Heilongjiang	Li et al. (2018a)
Russula yanshanensis	BJTC Z1305	OP133243	OP135997	NA	OP156834	OP156848	China: Beijing	Zhou et al. (2022)
Russula yanshanensis	BJTC Z1390	OP133244	OP135999	NA	OP156835	OP156849	China: Beijing	Zhou et al. (2022)
