# Supplementary material for: Multi-gene analysis of the Russula crown clade (Russulales, Basidiomycota) revealed six new species and Alboflavinae subsect. nov. from Fagaceae forests in China
Source: Front Plant Sci. 2024 Oct 7;15:1454035. doi: 10.3389/fpls.2024.1454035 (PMC11494609; doi:10.3389/fpls.2024.1454035)
Supplement: Supplementary Table 3 — Species information and GenBank/UNITE accession numbers of the DNA sequences in the ITS phylogenetic analyses of sect. Amethystinae. [file Table3.xlsx]

## Sheet: Table 1
Taxon	Voucher	Accession Nos.	Location	Reference
Russula alboflava	HBAU 15267 Holotype	MW862280	China: Hunan	This study
Russula alboflava	HBAU 15283	MZ157245	China: Hunan	This study
Russula alboflava	HBAU 15294	MZ157246	China: Hunan	This study
Russula amethystina	TUB hue215	AF418640	Europe	Eberhardt (2002)
Russula ballouii	NAMA 2015-358	MH910604	USA: North Carolina	MushroomObserver.org
Russula ballouii	OMS-097	LC667103	Japan: Tokyo	Shirakawa et al. (2022)
Russula brunneopurpurea	LAH 35058	KT953613	Pakistan: Khyber, Pakhtunkhwa	Jabeen et al. (2017)
Russula burlinghamiae	PC 0124708	MK929285	USA: Pennsylvania	Wang et al. (2019)
Russula burlinghamiae	PC 0124773	MK929286	USA: Pennsylvania	Wang et al. (2019)
Russula burlinghamiae	PC 0124772	MK929287	Costa Rica: San José	Wang et al. (2019)
Russula chlorineolens	WTU-F-073155	MT955146	USA	NA
Russula chlorineolens	OSC 36339	KT968579	USA: OR, Curry County	Vidal et al. (2019)
Russula chlorineolens	HKAS 97315	MF540758	China: Xizang	Xu et al. (2019)
Russula chlorineolens	HKAS 97316	MF540760	China: Xizang	Xu et al. (2019)
Russula chlorineolens	OSC 51028	KT968578	USA: California	Vidal et al. (2019)
Russula chrysantha	HMJAU 38003	KY681442	China: Heilongjiang	Liu et al. (2017)
Russula chrysantha	CFSZ 12240	OR520385	China: Innner Mongolia	This study
Russula chrysantha	CFSZ 3779	OR520386	China: Innner Mongolia	This study
Russula chrysantha	CFSZ 21558	OR520387	China: Innner Mongolia	This study
Russula chrysantha	CFSZ 21532	OR520388	China: Innner Mongolia	This study
Russula chrysantha	CFSZ 19655	OR520389	China: Innner Mongolia	This study
Russula chrysantha	CFSZ 19597	OR520390	China: Innner Mongolia	This study
Russula chrysantha	CFSZ 18271	OR520391	China: Innner Mongolia	This study
Russula chrysantha	CFSZ 21012	OR520392	China: Innner Mongolia	This study
Russula chrysantha	130822MFBPL0279	MW554430	China: Hebei	Zhou et al. (2022a)
Russula chrysantha	HMJAU 56944	MW517309	China: Jilin	Li (2021)
Russula chrysantha	130822MFBPL0279	MW554430	China: Hebei	Zhou et al. (2022a)
Russula chrysantha	HBAU 15519	MW862379	China: Hebei	Shi (2021)
Russula chrysantha	110116MFBPL0386	MW554344	China: Beijing	Zhou et al. (2022a)
Russula clavatohyphata	CAL 1756	MG934209	India: Uttarakhand	Wang et al. (2019)
Russula clavatohyphata	CAL 1757	MG934210	India: Uttarakhand	Wang et al. (2019)
Russula flaviceps	F17378	UDB024082	Canada: Smithers	NA
Russula fulvescens	MQ21-CMMF003848	OQ322178	Canada: Quebec	NA
Russula fulvescens	MQ21-CMMF004066	OQ322222	Canada: Quebec	NA
Russula gilva	HKAS 78372	KF002762	China: Yunnan	Li (2014)
Russula helios	CAG: P.1 N.1/2.18c	KX537643	Italy	Mua et al. (2016)
Russula integra	E Watling 26997	AY061683	Europe	Miller and Buyck (2002)
Russula integriformis	JV5786F in Sarnari	AY061684	Europe	Miller and Buyck (2002)
Russula miyunensis	BJTC Z1357	OP133218	China: Beijing	Zhou et al. (2022a)
Russula miyunensis	BJTC Z1355	OP133219	China: Beijing	Zhou et al. (2022a)
Russula murrillii	041114-01	HQ604850	Canada	NA
Russula murrillii	JLF9106	OQ363211	USA: Oregon	NA
Russula plana	BJTC Z1398	OP133220	China: Beijing	Zhou et al. (2022a)
Russula plana	BJTC T2101	OP263722	China: Beijing	Zhou et al. (2022a)
Russula postiana	MA-Fungi 42068	AF230898	Spain	Calonge and Martín (2000)
Russula postiana	5090	MH930211	Russia: Tomsk	NA
Russula postiana	TUF 101734	UDB011312	Estonia：Valga maakond Otepää vald	NA
Russula postiana	TUF 101700	UDB011286	Estonia: Võru maakond Varstu vald	NA
Russula postiana	at2003025	UDB000898	Sweden: Uppsala	NA
Russula postiana	TUF 101815	UDB016074	Estonia: Valga maakond Sangaste vald	NA
Russula postiana	TUF 101744	UDB011316	Estonia: Valga maakond Palupera vald	NA
Russula pseudochamaeleontina	JMT-17082506	MZ567218	France: Alsace	Trendel (2021)
Russula risigallina	PC Buyck 99.813	AY061713	Europe	Miller and Buyck (2002)
Russula risigallina	040528-01OC	HQ604848	Canada	NA
Russula risigallina	Obervation record 241519	MH050403	Mexico: Michoacan	MushroomObserver.org
Russula risigallina	iNAT 44323354	MT423692	USA: Arizona	iNaturalist.org
Russula risigallina	MSCH2017100106	MN275669	China: Guangdong	Song et al. (2021)
Russula risigallina	UE03.07.2003-08	DQ422022	Europe	Eberhardt (2002)
Russula risigallina	UBC: F30298	KX812847	Canada	Bazzicalupo et al. (2017)
Russula risigallina	TUF 116263	UDB025077	Estonia: Tartumaa	NA
Russula risigallina	TUF 116209	UDB025021	Estonia: Tartumaa	NA
Russula risigallina	TUF 106365	UDB011163	Estonia: Hiiu maakond Pühalepa vald	NA
Russula risigallina	20055	UDB000912	Sweden: Medelpad	NA
Russula roseipes	PC Buyck 4470	AY061716	Europe	Miller and Buyck (2002)
Russula sp.	HMAS 276786	LT602960	China: Fujian	NA
Russula sp.	GAL 15765	EU711769	USA: Alaska	Geml and Taylor (2013)
Russula sp.	130822MFBPC397	MW554122	China: Hebei	Zhou et al. (2022a)
Russula sp.	TUF 110868	UDB014137	Japan: Mount Tsukuba	NA
Russula sp.	TUF 110869	UDB014138	Japan: Mount Tsukuba	NA
Russula turci	PC Buyck 5976	AY061720	Europe	Miller and Buyck (2002)
Russula uttarakhandia	CAL 1537	KY873997	India: Uttarakhand	NA
Russula uttarakhandia	AG 16-1190	MF684758	India: Uttarakhand	NA
Russula velenovskyi	PC Buyck 2055	AY061721	Europe	Miller and Buyck (2002)
Russula vinosa	TUB nl1386	AF418638	Europe	Miller and Buyck (2002)
Russula vitellina	MQ21-CMMF003642	OQ322250	Canada: Quebec	NA
Russula vitellina	MQ21-HL1698-QFB32825	OQ322419	Canada: Quebec	NA
