# Supplementary material for: Multi-gene analysis of the Russula crown clade (Russulales, Basidiomycota) revealed six new species and Alboflavinae subsect. nov. from Fagaceae forests in China
Source: Front Plant Sci. 2024 Oct 7;15:1454035. doi: 10.3389/fpls.2024.1454035 (PMC11494609; doi:10.3389/fpls.2024.1454035)
Supplement: Supplementary Table 4 — Species information and GenBank/UNITE accession numbers of the DNA sequences in the ITS phylogenetic analyses of subsect. Laricinae. [file Table4.xlsx]

## Sheet: Russula font-queri
Taxon	Voucher	Accession Nos.	Location	Reference
Russula abietina	PC BB2004-232	EU598179	USA	NA
Russula abietina	HMAS267894	KF850400	China: Jilin	Li (2014)
Russula aurantioflammans	TUR-A796	UDB011116	Finland: Enontekiö	NA
Russula aurantioflammans	HMJAU 56940	MW517305	China: Inner Mongolia	Li et al. (2022）
Russula aurantioflammans	TROM_F_17371	UDB037498	Norway: Bodø	NA
Russula aurantioflammans	r3245	KU928167	Europe	Adamčík et al. (2016)
Russula borealis	F17348	UDB024059	Canada: British Columbia	NA
Russula brevipileocystidiata	BJTC FAN455	KY270487	China: Sichuan	Sang et al. (2016)
Russula californica	OSC 56055	AY239312	USA: California	Whitbeck (2003)
Russula cessans	S.Miller 9678	AY061730	Europe	Miller and Buyck (2002)
Russula cessans	PC Bart Buyck 07.219	JN944011	Slovakia	Schoch et al. (2012)
Russula cf. graminea	UBC F23912	KJ146728	Canada: British Columbia	NA
Russula changbaiensis	HMAS 262355	KC412161	China: Jilin	Li et al. (2013)
Russula changbaiensis	HMAS 262381	KC412164	China: Jilin	Li et al. (2013)
Russula cremeirosea	BPL289	KT933983	USA: Tennessee	Looney et al. (2016)
Russula cremeirosea	JMP0061	EU819424	USA	Palmer et al. (2008)
Russula curtipes	S.Miller 6249	AY061668	Europe	Miller and Buyck (2002)
Russula curtipes	GENT FH 12206	KT933995	Germany: Hildesheim	Looney et al. (2016)
Russula font-queri	GENT FH12-223	KT934003	Europe	Looney et al. (2016)
Russula font-queri	TUF101814	UDB015978	Estonia: Valga maakond	NA
Russula font-queri	O-F-303876	UDB036815	Norway: Oslo	NA
Russula fulvograminea	HBAU 15500-20200124	MW862374	China: Hebei	This study
Russula fulvograminea	HBAU 15885-20210986	OR244209	China: Inner Mongolia	This study
Russula fulvograminea	HBAU 15886-20220338	OR244210	China: Hebei	This study
Russula fulvograminea	CFSZ2120	OR512549	China: Inner Mongolia	This study
Russula fulvograminea	JR2810F	UDB011112	Finland: Vehmersalmi	NA
Russula fulvograminea	TUF101621	UDB016259	Finland: Paltamo	NA
Russula fulvograminea	HMAS252626	KX441036	China: Jilin	NA
Russula galileensis	HAI G-166	MK105644	Israel	Vidal et al. (2018)
Russula globispora	GENT FH-2007-BT121	KU886594	Germany: Thuringen	Adamčík et al. (2016)
Russula graminea	WTU-F-073263	MW024896	USA: Alaska	NA
Russula graminea	O-F-244824	UDB036818	Norway: Rollag	NA
Russula jilinensis	HMAS 281292	MK966697	China: Inner Mongolia	NA
Russula jilinensis	HMAS 255495	MK966696	China: Inner Mongolia	NA
Russula jilinensis	HMAS 262395	HQ693525	China: Jilin	Li et al. (2012)
Russula khinganensis	HMAS 279576	MG719929	China: Heilongjiang	Li et al. (2018b)
Russula khinganensis	HMAS 278895	MG719928	China: Heilongjiang	Li et al. (2018b)
Russula laricina	E Watling 25556	AY061685	Europe	Miller and Buyck (2002)
Russula laricina	HMAS 252564	KF850405	China: Inner Mongolia	Li (2014)
Russula laricina	PC Bart Buyck 08.681	JN944008	Italy	Schoch et al. (2012)
Russula laricinoaffinis	MCVE662	JF908646	Italy	Osmundson et al. (2013)
Russula liyui	CFSZ 4275	OR512540	China: Inner Mongolia	This study
Russula liyui	CFSZ 19497	OR512541	China: Inner Mongolia	This study
Russula liyui	CFSZ 2169	OR512542	China: Inner Mongolia	This study
Russula liyui	CFSZ 19480	OR512543	China: Inner Mongolia	This study
Russula liyui	CFSZ 12885	OR512544	China: Inner Mongolia	This study
Russula liyui	CFSZ 19470	OR512545	China: Inner Mongolia	This study
Russula liyui	HBAU 15403-20190875	MZ157255	China: Hebei	This study
Russula liyui	HBAU 15385-20190849	MZ157248	China: Hebei	This study
Russula liyui	HBAU 15386-20190850	MZ157249	China: Hebei	This study
Russula liyui	HBAU 15391-20190858	MZ157250	China: Hebei	This study
Russula liyui	HBAU 15393-20190861	MZ157252	China: Hebei	This study
Russula liyui	HBAU 15394-20190862	MZ157253	China: Hebei	This study
Russula liyui	HBAU 15395-20190863	MZ157254	China: Hebei	This study
Russula liyui	HBAU 15384-20190848	MZ157247	China: Hebei	This study
Russula liyui	HBAU 15541-20200190	MZ157258	China: Hebei	This study
Russula liyui	HBAU 15542-20200192	MZ157259	China: Hebei	This study
Russula liyui	HBAU 15520-20200158	MZ157257	China: Hebei	This study
Russula liyui	HBAU 15880-20211137	OR512546	China: Hebei	This study
Russula liyui	HBAU 15881-20210443	OR512547	China: Hebei	This study
Russula liyui	HBAU 15882-20211126	OR512548	China: Hebei	This study
Russula maculata	SAV F-933	KU928150	Slovakia: W Carpathians	Adamčík et al. (2016a)
Russula mansehraensis	HUP-SU1288	MG948634	Pakistan: Khyber Pakhtunkhwa	Kiran et al. (2021)
Russula melliolens	R.Fatto 9/19/98	AY061690	Europe	Miller and Buyck (2002)
Russula melliolens	PRM 921882	MG680179	Czech	Leonhardt et al. (2019)
Russula melliolens	SAV F-4201	KY582719	Slovakia: W Carpathians	Caboň et al. (2017)
Russula minor	GDGM 79687	MN275665	China: Guangdong	Song et al. (2021)
Russula minor	GDGM 79686	MN275666	China: Guangdong	Song et al. (2021)
Russula monticola	OSC 58479	AY239315	USA: California	Whitbeck (2003)
Russula multicolor	2551	JF908657	Europe	Osmundson et al. (2013)
Russula nauseosa	S.Miller 9823	AY061733	Europe	Miller and Buyck (2002)
Russula nauseosa	GENT FH12173	KT933985	Germany: Erfurt	Looney et al. (2016)
Russula obscurozelleri	UWBM WTU-F-039112	KX813502	USA: Washington	NA
Russula obscurozelleri	UWBM WTU-F-038663	KX813466	USA: Washington	NA
Russula odorata	PC Bart Buyck 07.186	JN944010	Slovakia	Schoch et al. (2012)
Russula odorata	S.Miller 6019	AY061698	Europe	Miller and Buyck (2002)
Russula puellaris	TUB nl1372	AF418628	Germany	Eberhardt (2002)
Russula puellaris	Woo JFA 12303	AY061709	Europe	Miller and Buyck (2002)
Russula puellula	E Watling 27065	AY061710	Europe	Miller and Buyck (2002)
Russula sapinea	TUF101737	UDB011313	Estonia: Valga maakond Otepää vald	NA
Russula sapinea	RITF 2700	KU290397	China: Sichuan	Jiang et al. (2017)
Russula setigera	OSC29622	AY239317	USA	Whitbeck (2003)
Russula sichuanensis	HMAS 268888	KX441125	China: Sichuan	NA
Russula sichuanensis	HMAS 255316	MG786566	China: Gansu	Li et al. (2018b)
Russula sichuanensis	HKAS 53792	JX391969	China: Sichuan	Li et al. (2013)
Russula sinoparva	BJTC C540	MW554236	China: Beijing	Zhou et al. (2022a)
Russula sinoparva	BJTC Z441	OP133221	China: Beijing	Zhou et al. (2022a)
Russula solaris	TUB hue219	AF418627	Germany	Eberhardt (2002)
Russula solaris	Bart Buyck 559/07.282	JN944007	Slovakia	Schoch et al. (2012)
Russula sp. betuletorum	MQ22-CMMF024766-CG2102	OQ322067	Canada: Quebec	NA
Russula sp. betuletorum	MQ22-CMMF024777-CG2112	OQ322190	Canada: Quebec	NA
Russula sp. subroseoflava	MQ21-CMMF003233	OQ322240	Canada: Quebec	NA
Russula sp. subroseoflava	MQ21-CMMF001759	OQ322512	Canada: Quebec	NA
Russula subabietis	Trappe 16017	AY239348	USA: California	NA
Russula subversatilis	BJTC C653	MW554190	China: Beijing	Zhou et al. (2022a)
Russula subversatilis	BJTC T2001	OP263723	China: Beijing	Zhou et al. (2022a)
Russula tengii	HMAS262728	NR_169926	China: Xizang	Caboň et al. (2019)
Russula vidalii	JMV20160517-1	MK105694	Spain	Vidal et al. (2018)
Russula vinaceodora	MA46524	AJ438035	Spain	Vidal et al. (2002)
Russula vinaceodora	AH46374	MK105695	Spain	Vidal et al. (2002)
Russula vinosobrunneola	HMAS281138	MG719927	China: Helongjiang	Li et al. (2018b）
Russula yanshanensis	BJTC Z1305	OP133228	China: Beijing	Zhou et al. (2022a)
Russula yanshanensis	BJTC Z1390	OP133229	China: Beijing	Zhou et al. (2022a)
Russula zelleri	WTU-F-073229	MW024870	USA: Alaska	NA
Russula zelleri	OSC 5610	MK169364	USA: Oregon	NA
