# Supplementary material for: Multi-gene analysis of the Russula crown clade (Russulales, Basidiomycota) revealed six new species and Alboflavinae subsect. nov. from Fagaceae forests in China
Source: Front Plant Sci. 2024 Oct 7;15:1454035. doi: 10.3389/fpls.2024.1454035 (PMC11494609; doi:10.3389/fpls.2024.1454035)
Supplement: Supplementary Table 5 — Species information and GenBank/UNITE accession numbers of the DNA sequences in the ITS phylogenetic analyses of subsect. Olivaceinae. [file Table5.xlsx]

## Sheet: Table 3
Taxon	Voucher	Accession Nos.	Location	Reference
Russula aff. alutacea	T3-1	MZ088080	Lebanon: Tesheeh	Sleiman et al. (2021)
Russula aff. alutacea	T2-3bis	MZ088079	Lebanon: Tesheeh	Sleiman et al. (2021)
Russula aff. olivacea	MQ21-HRL3170-QFB32838	OQ322121	Canada: Quebec	NA
Russula aff. olivacea	r02005	EU284013	USA	NA
Russula aff. olivacea	JLF2245	MG857624	USA: Oregon	NA
Russula alutacea	69IJ27	MG680185	Czech Republic	Leonhardt et al. (2019)
Russula alutacea	MxM R-12132	UDB031172	France	NA
Russula alutacea	WU-37829	UDB0802496	Austria: St. Poelten Land	NA
Russula clavipes	SAV F-1331	KU205305	Belgium: Flandern	Adamčík et al. (2016)
Russula decolorans	OUC99188	DQ367913	Canada: British Columbia	Durall et al. (2006)
Russula decolorans	E3-6-1P14	MW794036	Lithuania: The Curonian Spit	Motiejūnaitė et al. (2021)
Russula decolorans	HMJAU 38013	KY681427	China: Inner Mongolia	Liu et al. (2017)
Russula decolorans	MQ18R235-QFB30751	MN992261	Canada: Quebec, Radisson	NA
Russula firmula	HMJAU 32186	KX095039	China: Heilongjiang	NA
Russula firmula	RUSFIR1	MH930943	India: Kashmir	NA
Russula firmula	UPS AT2004142	DQ422017	Sweden	Eberhardt (2002)
Russula firmula	HMJAU 32185	KX095005	China: Heilongjiang	NA
Russula firmula	IS437	UDB011368	Estonia: Võru maakond Rõuge vald	NA
Russula firmula	TRH-F-15556	UDB036963	Norway: Trondheim	NA
Russula firmula	TUF 118798	UDB019573	Estonia: Võru maakond Rõuge vald	NA
Russula firmula	TU 106960	UDB011205	Estonia: Lääne maakond Vormsi vald	NA
Russula firmula	6542	MZ754479	Russula: Tomsk	NA
Russula graveolens	SAV F-1343	KU205298	Slovakia: W Carpathians	Adamčík et al. (2016)
Russula lutescens	CFSZ 19634	OR520808	China: Inner Mongolia	This study
Russula lutescens	CFSZ 19664	OR520809	China: Inner Mongolia	This study
Russula lutescens	CFSZ 20035	OR520810	China: Inner Mongolia	This study
Russula nuoljae	SAV F-3092	KU205350	Norway: Dovrefjell Mts.	Adamčík et al. (2016)
Russula olivacea	CFSZ 19662	OR520811	China: Inner Mongolia	This study
Russula olivacea	SL43_TL3_002	MG720463	Serbia	Katanić et al. (2019)
Russula olivacea	YM-01	MK386834	India: Kashmir	NA
Russula olivacea	DMS-9344551	MT644934	Denmark	NA
Russula olivacea	JLF6923	MT423686	USA: Arizona	NA
Russula olivacea	TU 101845	KU356732	Estonia	Rosenblad et al. (2016)
Russula olivacea	TUB hue138	AF418635	Europe	Eberhardt (2002)
Russula olivacea	SAV F-3943	KY582715	Slovakia: W Carpathians	Caboň et al. (2017)
Russula olivacea	HMJAU 56925	MW517290	China: Jilin	Li (2021)
Russula olivacea	PC Buyck 98.137	AY061699	Europe	Miller and Buyck (2002)
Russula olivacea	HMAS 194238	JX425382	China: Jilin	Li (2014)
Russula olivacea	TUF 106949	UDB011195	Estonia:Saare maakond Kaarma vald	NA
Russula rivulicola	TUF 101623	UDB015320	Finland: Paltamo	NA
Russula rivulicola	IS569	UDB015319	Finland	NA
Russula sp.	LM23	KM576534	Europe	Suz et al. (2014)
Russula sp.	JLF6469F	MT423679	USA: Arizona	NA
Russula sp.	JLF6869	MT423683	USA: Arizona	NA
Russula sp.	MQ22-Mtt0098-CMMF024887	OQ322380	Canada: Quebec	NA
Russula sp.	MushroomObserver.org 262847	MH298871	USA: Oakland	MushroomObserver.org
Russula sp.	JLF6565	MN263034	USA: Arizona	NA
Russula sp.	JLF5366	MN263015	USA: Arizona	NA
Russula sp.	iNAT 98849970	OP455781	USA: Indiana	NA
Russula sp.	JLF6516	MN263033	USA: Arizona	NA
Russula vinosobrunnea	MxM R-0892	UDB031161	France	NA
Russula vinososordida	JR3161F	UDB011115	Finland: Vehmersalmi	NA
Russula vinososordida	IS396	UDB011301	Estonia: Võru maakond Rõuge vald	NA
Russula vinososordida	IS277	UDB011098	Estonia: Ida-Viru maakond	NA
Russula xerampelina	UPS UE14.09.2004-3	KU205279	Sweden: Uppsala Co.	Adamčík et al. (2016)
