# Supplementary material for: Multi-gene analysis of the Russula crown clade (Russulales, Basidiomycota) revealed six new species and Alboflavinae subsect. nov. from Fagaceae forests in China
Source: Front Plant Sci. 2024 Oct 7;15:1454035. doi: 10.3389/fpls.2024.1454035 (PMC11494609; doi:10.3389/fpls.2024.1454035)
Supplement: Supplementary Table 6 — Species information and GenBank/UNITE accession numbers of the DNA sequences in the ITS phylogenetic analyses of subsect. Xerampelinae. [file Table6.xlsx]

## Sheet: Table 4
Taxon	Voucher	Accession Nos.	Location	Reference
Russula aff. xerampelina	F30053	KJ748433	Canada: British Columbia	NA
Russula aff. xerampelina	F30050	KJ748431	Canada: British Columbia	NA
Russula cf. amoenoides	SAV F-1341	KU205282	Italy: Sardinia	Adamčík et al. (2016)
Russula cf. amoenoides	STU UE2006-11-15-02	KU205320	Italy: Sardinia	Adamčík et al. (2016)
Russula cf. amoenoides	SAV F-1340	KU205283	Italy: Sardinia	Adamčík et al. (2016)
Russula cf. amoenoides	O-F-202594	UDB035873	Norway: Tjøme	NA
Russula cf. paraxerampelina	HKAS 78359	KF002749	China: Yunnan	Guo et al. (2014)
Russula cf. paraxerampelina	H-410	MW881552	India: Punjab	NA
Russula cf. xerampelina	SAV F-3236	KU205325	Spain: Catalonia	Adamčík et al. (2016)
Russula clavipes	TU 102029	KU205340	Estonia: Ida-Viru Co.	Adamčík et al. (2016)
Russula clavipes	SAV F-1331	KU205305	Belgium: Flandern	Adamčík et al. (2016)
Russula clavipes	SAV F-1325	KU205307	Italy: Dolomites	Adamčík et al. (2016)
Russula clavipes	SAV F-1328	KU205300	Finland: Etelä-Häme Prov.	Adamčík et al. (2016)
Russula clavipes	TUF116347	UDB025154	Estonia	NA
Russula clavipes	TUF118104	UDB011220	Estonia: Tartu maakond Võnnu vald	NA
Russula faginea	SAV F-1337	KU205289	France: Argonne	Adamčík et al. (2016)
Russula faginea	C PH00-083	KU205280	Denmark: Falster	Adamčík et al. (2016)
Russula faginea	SAV F-997	KU205286	Slovakia: W Carpathians	Adamčík et al. (2016)
Russula faginea	HA2015-010	KX101232	Iran	Aghajani et al. (2017)
Russula faginea	PRM 935948	MG680186	Czech	Leonhardt et al. (2019)
Russula favrei	SAV F-2254	KU205323	Czech: Czech highlands	Adamčík et al. (2016)
Russula favrei	UPS UE03.07.2003-10	KU205275	Sweden: E Gotland Co.	Adamčík et al. (2016)
Russula favrei	IB 1996/0021	KU205317	Austria: Tirol	Adamčík et al. (2016)
Russula favrei	TUF 116283	UDB025098	Estonia:Tartumaa	NA
Russula favrei	WU-37688	UDB0802487	Austria: Voecklabruck	NA
Russula favrei	UBC F16260	EF530944	Canada: British Columbia	NA
Russula flavobrunnescens	TLXM AK5024	MN130082	Mexico: Chiapas	Adamčík et al. (2019)
Russula flavobrunnescens	TLXM AK1565	MN130083	Mexico: Chiapas	Adamčík et al. (2019)
Russula graveolens	SAV F-1343	KU205298	Slovakia: W Carpathians	Adamčík et al. (2016)
Russula graveolens	SAV F-1338	KU205306	Belgium: Flanders	Adamčík et al. (2016)
Russula graveolens	SAV F-1339	KU205301	Belgium: Flanders	Adamčík et al. (2016)
Russula graveolens	SAV F-1342	KU205302	Slovakia: W Carpathians	Adamčík et al. (2016)
Russula nitida	UPS UE08.07.2004-2	KU205269	Sweden: Uppsala	Adamčík et al. (2016)
Russula nitida	KR 0004221	KU205349	Germany: BadenWürttemberg	Adamčík et al. (2016)
Russula nuoljae	TU 102011	KU205345	Estonia: Ida-Viru Co.	Adamčík et al. (2016)
Russula nuoljae	STU EE04/41	KU205276	United Kingdom: Scotland	Adamčík et al. (2016)
Russula nuoljae	SAV F-3092	KU205350	Norway: Dovrefjell Mts.	Adamčík et al. (2016)
Russula nuoljae	SAV F-1321	KU205294	Finland: Oulu Prov.	Adamčík et al. (2016)
Russula nuoljae	CFSZ 12926	OR520405	China: Inner Mongolia	This study
Russula nuoljae	CFSZ 18149	OR520406	China: Inner Mongolia	This study
Russula paraxerampelina	HBAU 15572	MW862388	China: Hebei	Shi (2021)
Russula paraxerampelina	CFSZ 2453	OR520393	China: Innner Mongolia	This study
Russula paraxerampelina	CFSZ 21181	OR520394	China: Innner Mongolia	This study
Russula paraxerampelina	HMJAU 56926	MW517291	China: Jilin	Li (2021)
Russula paraxerampelina	75	MN704833	China: Heilongjiang	NA
Russula paraxerampelina	CFSZ 20782	OR520398	China: Inner Mongolia	This study
Russula paraxerampelina	CFSZ 21050	OR520399	China: Inner Mongolia	This study
Russula paraxerampelina	CFSZ 21512	OR520400	China: Inner Mongolia	This study
Russula paraxerampelina	CFSZ 10893	OR520401	China: Inner Mongolia	This study
Russula paraxerampelina	CFSZ 10912	OR520402	China: Inner Mongolia	This study
Russula paraxerampelina	CFSZ 3848	OR520404	China: Inner Mongolia	This study
Russula pascua	KRAM F-45046	KU205330	Poland: W Carpathians	Adamčík et al. (2016)
Russula pascua	KRAM F-45051	KU205332	Romania: S Carpathians	Adamčík et al. (2016)
Russula pascua	IB 2005/1153	KU205312	Austria: Tirol	Adamčík et al. (2016)
Russula pascua	IB 2004/0149	KU205315	Italy: Dolomites	Adamčík et al. (2016)
Russula pascua	E Watling 18361	AY061705	Europe	Miller and Buyck (2002)
Russula pascua	KRAM F-45047	KU205329	Slovakia: W Carpathians	Adamčík et al. (2016)
Russula pascua	L085	UDB017659	Norway: Vest-Agder Farsund	NA
Russula pascua	L028	UDB017604	Norway: Vest-Agder Farsund	NA
Russula prunicolor	CFSZ 19604	OR520395	China: Innner Mongolia	This study
Russula prunicolor	HBAU 15883-20211463	OR520396	China: Hebei	This study
Russula prunicolor	HBAU 15884-20210438	OR520397	China: Hebei	This study
Russula pseudo-olivascens	F32599	UDB031532	Canada: British Columbia	NA
Russula pseudo-olivascens	F31202	UDB031009	Canada: British Columbia	NA
Russula sancti-pauli	PC BB 06.494	MN130101	Mexico: Tlaxcala	Adamčík et al. (2019)
Russula sancti-pauli	PC BB 06.499	MN130102	Mexico: Tlaxcala	Adamčík et al. (2019)
Russula sp.	TUF116539	UDB025298	Thailand: Chiang Mai	NA
Russula sp.	TBS889	KX444249	China: Shaanxi	Wang et al. (2017)
Russula sp.	xj2018073005	MT351058	China: Xinjiang	NA
Russula squalida	MQ21-CMMF004828	OQ322420	Canada: Quebec	NA
Russula squalida	MQ21-CMMF001187	OQ322039	Canada: Quebec	NA
Russula squalida	MQ21-HL1477-QFB32803	OQ322228	Canada: Quebec	NA
Russula subrubens	IB 1990/0076	KU205316	Austria: Tirol	Adamčík et al. (2016)
Russula subrubens	G KR73-332	KU205348	France: Graian Alps	Adamčík et al. (2016)
Russula subrubens	IB 1991/986	KU205346	Italy: Alagna, Monte	Adamčík et al. (2016)
Russula subrubens	IA-F98	UDB002453	Norway	NA
Russula subrubens	CFSZ 12356	OR520403	China: Inner Mongolia	This study
Russula xerampelina	UBC F19692	HM240542	Canada	NA
Russula xerampelina	SMI271	FJ845433	Canada	Kranabetter et al. (2009)
Russula xerampelina	MT25	MT024038	China: Xizang	NA
Russula xerampelina	368	KP783465	Russula: Central Sikhote-Alin	Malysheva et al. (2016)
Russula xerampelina	TUF 118640	UDB018039	Estonia: Saare maakond Kaarma vald	NA
Russula xerampelina	TUB FO46888	UDB002526	Germany: Bayern	NA
Russula xerampelina	UPS UE14.09.2004-3	KU205279	Sweden: Uppsala Co.	Adamčík et al. (2016)
Russula xerampelina	UPS UE21.09.2003-17	UDB002543	Sweden: Uppsala Co.	NA
