# Supplementary material for: Multi-gene analysis of the Russula crown clade (Russulales, Basidiomycota) revealed six new species and Alboflavinae subsect. nov. from Fagaceae forests in China
Source: Front Plant Sci. 2024 Oct 7;15:1454035. doi: 10.3389/fpls.2024.1454035 (PMC11494609; doi:10.3389/fpls.2024.1454035)
Supplement: Supplementary Table 7 — Results obtained by ITS sequence GenBank BLAST tests. [file Table7.xlsx]

## Sheet: Sheet1
New species/New Chinese records	Closely related samplings	Identity	Coverage	Oringin of related samplings	Accession No.	Reference
Russula alboflava	Russula ballouii	0.98	0.98	USA: North Carolina	MH910604	MushroomObserver.org #247777
Russula alboflava	Russula ballouii	0.87	0.98	Japan	LC667103	Shirakawa et al. (2022)
Russula alboflava	Russula burlinghamiae	0.91	0.98	USA: Pennsylvania	MK929285	Wang et al. (2019)
Russula alboflava	Russula burlinghamiae	0.91	0.98	USA: Pennsylvania	MK929286	Wang et al. (2019)
Russula chrysantha	Russula postiana	0.95	0.98	Spain	AF230898	Calonge and Martín (2000)
Russula chrysantha	Russula risigallina	1	0.97	Europe	DQ422022	Eberhardt (2002)
Russula fulvograminea	Russula fulvograminea	1	0.99	Finland: Vehmersalmi	UDB011112	NA
Russula fulvograminea	Russula fulvograminea	1	0.99	Finland: Paltamo	UDB016259	NA
Russula liyui	Russula font-queri	1	0.99	Europe	KT934003	Looney et al. (2016)
Russula liyui	Russula font-queri	1	0.99	Europe	KU949378	Adamčík et al. (2016a)
Russula liyui	Russula font-queri	1	0.99	Estonia: Valga maakond	UDB015978	NA
Russula liyui	Russula font-queri	1	0.99	Norway: Oslo	UDB036815	NA
Russula liyui	Russula curtipes	0.99	0.94	Europe	AY061668	Miller and Buyck 2002
Russula liyui	Russula curtipes	0.99	0.94	Germany: Hildesheim	KT933995	Looney et al. (2016)
Russula lutescens	Russula alutacea	0.97	0.97	Czech	MG680185	Leonhardt et al. (2019)
Russula lutescens	Russula olivacea	0.97	0.92	Europe	AF418635	Eberhardt (2002)
Russula lutescens	Russula olivacea	0.97	0.96	Estonia	KU356732	Rosenblad et al. (2016)
Russula paraxerampelina	Russula clavipes	1	0.96	Estonia: Ida-Viru Co.	KU205340	Adamčík et al. (2016b)
Russula paraxerampelina	Russula pascua	1	0.97	Europe	AY061705	Miller and Buyck (2002)
Russula prunicolor	Russula graveolens	0.99	0.96	Belgium: Flanders	KU205301	Adamčík et al. (2016b)
Russula prunicolor	Russula graveolens	0.99	0.96	Slovakia: W Carpathians	KU205302	Adamčík et al. (2016b)
Russula subrubens	Russula subrubens	0.67	0.99	France: Graian Alps	KU205348	Adamčík et al. (2016b)
Russula subrubens	Russula subrubens	1	1	USA: Montana	MT583234	Noffsinger and Cripps (2021)
